# Supplementary material for: A Sustainable Strategy for Solid-Phase Extraction of Antiviral Drug from Environmental Waters by Immobilized Hydrogen Bond Acceptor
Source: Nanomaterials (Basel). 2022 Apr 10;12(8):1287. doi: 10.3390/nano12081287 (PMC9027420; doi:10.3390/nano12081287)
Supplement: Supplementary file 1 [file nanomaterials-12-01287-s001.zip]

Archive with 1 entries (1 files):
- nanomaterials-1647514-supplementary.pdf
